# Supplementary material for: Expitope 2.0: a tool to assess immunotherapeutic antigens for their potential cross-reactivity against naturally expressed proteins in human tissues
Source: BMC Cancer. 2017 Dec 28;17:892. doi: 10.1186/s12885-017-3854-8 (PMC5745885; doi:10.1186/s12885-017-3854-8)
Supplement: Supplementary file 3 — TableS3_AutoimmuneDisease. Comma-separated table containing Table S3. (CSV 20 kb) [file 12885_2017_3854_MOESM3_ESM.csv]

Epitope ID	Object Type	Description	Starting Position	Ending Position	Non-peptidic epitope ChEBI ID	Epitope Synonyms	Antigen Name	Antigen ID	Organism Name	Organism ID	Epitope Comments
155	Linear peptide	AAGIGILTV	27	35			Melanoma antigen recognized by T-cells 1	Q16655.1	Homo sapiens	9606
1938	Linear peptide	AIIDPLIYA	291	299			Melanocyte-stimulating hormone receptor	Q01726.2	Homo sapiens	9606
3203	Linear peptide	AMVGAVLTA	482	490			tyrosinase	GI:12656248	Homo sapiens	9606
4715	Linear peptide	ASQKRPSQRHGSKYLATAST	11	30			MBP protein	AAH08749.2	Homo sapiens	9606
16626	Linear peptide	FLGMESCGI	266	274			Actin, cytoplasmic 1	P02570	Homo sapiens	9606
16990	Linear peptide	FLYGALLLA	80	88			myelin proteolipid protein	AAA59565.1	Homo sapiens	9606
20354	Linear peptide	GILGFVFTL	58	66			M1 protein	AAC80155.1	Influenza A virus H3N2	41857
20788	Linear peptide	GLCTLVAML	259	267			BMLF1 protein	CAD53409.1	Human gammaherpesvirus 4	10376
26092	Linear peptide	IFKLGGRDSRSGSPMARR	154	171			myelin basic protein	AAA59562.1	Homo sapiens	9606
28864	Linear peptide	ITDQVPFSV	209	217			melanoma antigen gp100	AAB31176.1	Homo sapiens	9606
33915	Linear peptide	KTWGQYWQV	154	162			Melanocyte protein Pmel 17 precursor	P40967.2	Homo sapiens	9606
37700	Linear peptide	LLQDSVDFSL	79	88			Vimentin	P08670.4	Homo sapiens	9606
37960	Linear peptide	LLWTLVVLL	197	205			latent membrane protein 2	AAB59844.1	Human gammaherpesvirus 4	10376
44920	Linear peptide	NLVPMVATV	495	503			HCMVUL83	CAA35357.1	Human betaherpesvirus 5	10359
45514	Linear peptide	NPVVHFFKNIVTPRTPPPSQ	85	104			myelin basic protein	AAA59562.1	Homo sapiens	9606
51342	Linear peptide	QLFNHTMFI	478	486			Myosin-9	P35579.4	Homo sapiens	9606
59411	Linear peptide	SLQEEIAFL	226	234			Vimentin	P08670.4	Homo sapiens	9606
59472	Linear peptide	SLSRFSWGA	244	252			Myelin basic protein	P02686.3	Homo sapiens	9606
62305	Linear peptide	SVRDRLARL	464	472			Epstein-Barr nuclear antigen 3	P12977.1	Human gammaherpesvirus 4	10376
62404	Linear peptide	SVYDFFVWL	180	188			tyrosinase-related protein-2	CAA04137.1	Homo sapiens	9606
64772	Linear peptide	TLEGFASPL	343	351			tyrosinase	GI:12656248	Homo sapiens	9606
67907	Linear peptide	VDAQGTLSKIFKLGGRDSRS	145	164			myelin basic protein	AAA59562.1	Homo sapiens	9606
69649	Linear peptide	VLMIKALEL	741	749			Myosin-9	P35579.4	Homo sapiens	9606
69719	Linear peptide	VLQELNVTV	128	136			proteinase 3 (serine proteinase, neutrophil, Wegener granulomatosis autoantigen), isoform CRA_a	EAW69590.1	Homo sapiens	9606
71460	Linear peptide	VTPRTPPPSQGKGRGLSLSR	95	114			myelin basic protein	AAA59562.1	Homo sapiens	9606
74638	Linear peptide	YLEPGPVTA	280	288			melanoma antigen gp100	AAB31176.1	Homo sapiens	9606
75075	Linear peptide	YMLDLQPETT	11	20			Protein E7	P03129.1	Human papillomavirus type 16	333760
100725	Linear peptide	ALWMRLLPL	2	10			proinsulin precursor	NP_000198.1	Homo sapiens	9606
100843	Linear peptide	FLFAVGFYL	215	223			islet-specific glucose-6-phosphatase-related protein isoform 1	NP_066999.1	Homo sapiens	9606
100844	Linear peptide	FLIVLSVAL	9	17			Islet amyloid polypeptide precursor	P10997.1	Homo sapiens	9606
100845	Linear peptide	FLWSVFMLI					islet-specific glucose-6-phosphatase-related protein	SRC244406	Homo sapiens	9606
100882	Linear peptide	GIVEQCCTSI	78	87			insulin	ABI63346.1	Homo sapiens	9606
100920	Linear peptide	HLVEALYLV	34	42			proinsulin precursor	NP_000198.1	Homo sapiens	9606
100981	Linear peptide	KLQVFLIVL	5	13			Islet amyloid polypeptide precursor	P10997.1	Homo sapiens	9606
101026	Linear peptide	LLPPLLEHL	180	188			Receptor-type tyrosine-protein phosphatase-like N precursor	Q16849.1	Homo sapiens	9606
101237	Linear peptide	SLAAGVKLL	482	490			Receptor-type tyrosine-protein phosphatase-like N precursor	Q16849.1	Homo sapiens	9606
101245	Linear peptide	SLSPLQAEL	172	180			Receptor-type tyrosine-protein phosphatase-like N precursor	Q16849.1	Homo sapiens	9606
101248	Linear peptide	SLYQLENYC	101	109			proinsulin precursor	NP_000198.1	Homo sapiens	9606
102306	Linear peptide	ALTAVAEEV	962	970			protein tyrosine phosphatase, receptor type, N precursor	NP_002837.1	Homo sapiens	9606
102433	Linear peptide	FLQDVMNIL	110	118			Glutamate decarboxylase 2	Q05329.1	Homo sapiens	9606
102620	Linear peptide	LLQEYNWEL	141	149			Glutamate decarboxylase 2	Q05329.1	Homo sapiens	9606
102769	Linear peptide	RMMEYGTTMV	536	545			Glutamate decarboxylase 2	Q05329.1	Homo sapiens	9606
102811	Linear peptide	SLYHVYEVNL	830	839			protein tyrosine phosphatase, receptor type, N precursor	NP_002837.1	Homo sapiens	9606
102844	Linear peptide	TIADFWQMV	790	798			protein tyrosine phosphatase, receptor type, N precursor	NP_002837.1	Homo sapiens	9606
102877	Linear peptide	VCGERGFFYT	42	51			proinsulin precursor	NP_000198.1	Homo sapiens	9606
102899	Linear peptide	VIVMLTPLV	805	813			protein tyrosine phosphatase, receptor type, N precursor	NP_002837.1	Homo sapiens	9606
102908	Linear peptide	VMNILLQYVV	114	123			glutamate decarboxylase	AAA62367.1	Homo sapiens	9606
103041	Linear peptide	ALWGPDPAAA	15	24			Insulin precursor	P01308.1	Homo sapiens	9606
103368	Linear peptide	LNIDLLWSV	228	236			islet-specific glucose-6-phosphatase-related protein isoform 1	NP_066999.1	Homo sapiens	9606
103557	Linear peptide	RLLPLLALL	6	14			proinsulin precursor	NP_000198.1	Homo sapiens	9606
103705	Linear peptide	VLFGLGFAI	265	273			islet-specific glucose-6-phosphatase-related protein isoform 1	NP_066999.1	Homo sapiens	9606
103728	Linear peptide	WGPDPAAA	17	24			Insulin precursor	P01308.1	Homo sapiens	9606
104248	Linear peptide	SHLVEALYLV	33	42			proinsulin precursor	NP_000198.1	Homo sapiens	9606
104336	Linear peptide	VMNILLQYV	114	122			Glutamate decarboxylase 2	Q05329.1	Homo sapiens	9606	The epitope sequence was cited in Blancou et al. J Immunol. 2007 Jun 1;178(11):7458-66 [PMID:17513797].
104767	Linear peptide	ELAEYLYNI	476	484			Glutamate decarboxylase 2	Q05329.1	Homo sapiens	9606
104844	Linear peptide	ILMHCQTTL	159	167			Glutamate decarboxylase 2	Q05329.1	Homo sapiens	9606
105191	Linear peptide	FLWSVFWLI	152	160			islet-specific glucose-6-phosphatase-related protein isoform 1	NP_066999.1	Homo sapiens	9606
105674	Linear peptide	ALWMRLLPLL	2	11			proinsulin precursor	NP_000198.1	Homo sapiens	9606
106593	Linear peptide	LCGSHLVEAL	30	39			proinsulin precursor	NP_000198.1	Homo sapiens	9606
107771	Linear peptide	CLGGLLTMN					Latent membrane protein 2	SRC265913	Human gammaherpesvirus 4	10376
108006	Linear peptide	LLDFVRFMGY					Epstein-Barr nuclear antigen 6	SRC279937	Human gammaherpesvirus 4	10376
108083	Linear peptide	QLLQHYREV	195	203			BZLF1	AAA66529.1	Human gammaherpesvirus 4	10376
108191	Linear peptide	VMATLLPPV	520	528			Epstein-Barr nuclear antigen 4	P03203.3	Human gammaherpesvirus 4	10376
112191	Linear peptide	KYLATASTMDHARHGFLPRH	23	42			MBP protein	AAH08749.2	Homo sapiens	9606
112782	Linear peptide	GSGKDSHHPARTAHYGSLPQ	56	75			myelin basic protein	AAA59562.1	Homo sapiens	9606
113430	Linear peptide	GFGYGGRASDYKSAHKGFKG	125	144			myelin basic protein	AAA59562.1	Homo sapiens	9606
113507	Linear peptide	HARHGFLPRHRDTGILDSIG	33	52			MBP protein	AAH08749.2	Homo sapiens	9606
114541	Linear peptide	QKSHGRTQDENPVVHFFKNI	75	94			myelin basic protein	AAA59562.1	Homo sapiens	9606
114571	Linear peptide	RFFGGDRGAPKRGSGKDSHH	44	63			myelin basic protein	AAA59562.1	Homo sapiens	9606
114595	Linear peptide	RTAHYGSLPQKSHGRTQDEN	66	85			myelin basic protein	AAA59562.1	Homo sapiens	9606
114689	Linear peptide	YKSAHKGFKGVDAQGTLSKI	135	154			myelin basic protein	AAA59562.1	Homo sapiens	9606
115871	Linear peptide	NLAQDLATV	143	151			glial fibrillary acidic protein isoform 2	NP_001124491.1	Homo sapiens	9606	The epitope is found in glial fibrillary acidic protein isoform 1 and isoform 2.
115919	Linear peptide	QLARQQVHV	214	222			glial fibrillary acidic protein isoform 2	NP_001124491.1	Homo sapiens	9606	The epitope is found in glial fibrillary acidic protein isoform 1 and isoform 2.
120176	Linear peptide	RLYPWGVVEV	256	265			Septin-2	Q15019.1	Homo sapiens	9606
120239	Linear peptide	TIIDLPGITRV	222	232			Interferon-induced GTP-binding protein Mx2	P20592.1	Homo sapiens	9606
120240	Linear peptide	TIQKSSLDQL	657	666			Integrin alpha-D	Q13349.1	Homo sapiens	9606
122258	Linear peptide	ALAEGDLLA	355	363			diaminopimelate decarboxylase	YP_001351336.1	Pseudomonas aeruginosa	287
122373	Linear peptide	GLEALVPLAV	2	11			Cytochrome P450 2D6	P10635.2	Homo sapiens	9606
122376	Linear peptide	GLLDKAVSNV	176	185			Cytochrome P450 2D6	P10635.2	Homo sapiens	9606
122380	Linear peptide	GMVTTSTTL	306	314			Cytochrome P450 2D6	P10635.2	Homo sapiens	9606
122422	Linear peptide	KAFLTQLDEL	245	254			Cytochrome P450 2D6	P10635.2	Homo sapiens	9606
122439	Linear peptide	KLSEGDLLA	245	253			dihydrolipoamide S-acetyltransferase (E2 component of pyruvate dehydrogenase complex), isoform CRA_a	EAW67175.1	Homo sapiens	9606	The epitope sequence was found in the cited reference Kita et al., J Exp Med. 2002 Jan 7;195(1):113-23 [PMID: 11781370].
122467	Linear peptide	LLDKAVSNVI	177	186			Cytochrome P450 2D6	P10635.2	Homo sapiens	9606
122558	Linear peptide	RLLDLAQEGL	204	213			Cytochrome P450 2D6	P10635.2	Homo sapiens	9606
122618	Linear peptide	TTLITNLSSV	393	402			Cytochrome P450 2D6	P10635.2	Homo sapiens	9606
133253	Linear peptide	NLVGMVATV
133259	Linear peptide	NLVPMVASV
135855	Linear peptide	NLVAMVATV
135858	Linear peptide	NLVPQVATV
135860	Linear peptide	NLVPTVATV
135861	Linear peptide	NLVPVVATV
140054	Linear peptide	MVWESGCTV	797	805			Receptor-type tyrosine-protein phosphatase-like N precursor	Q16849.1	Homo sapiens	9606
164581	Linear peptide	ALAVLSVTL	3	11			Thyroid peroxidase	P07202.4	Homo sapiens	9606
164587	Linear peptide	ALSEDLLSI	118	126			Thyroid peroxidase	P07202.4	Homo sapiens	9606
164764	Linear peptide	GLLDQVAAL	2355	2363			Thyroglobulin	P01266.5	Homo sapiens	9606
164765	Linear peptide	GLREDLLSL	2750	2758			Thyroglobulin	P01266.5	Homo sapiens	9606
165028	Linear peptide	LLIGGFAGL	857	865			Thyroid peroxidase	P07202.4	Homo sapiens	9606
165257	Linear peptide	SLQDVPLAAL	841	850			Thyroglobulin	P01266.5	Homo sapiens	9606
168159	Linear peptide	ALGDLFQSI	221	229			zinc transporter 8 isoform a	NP_776250.2	Homo sapiens	9606
168235	Linear peptide	AVAANIVLTV	185	194			zinc transporter 8 isoform a	NP_776250.2	Homo sapiens	9606
168356	Linear peptide	DLTSFLLSL	110	118			zinc transporter 8 isoform a	NP_776250.2	Homo sapiens	9606
168451	Linear peptide	EILGALLSI	140	148			zinc transporter 8 isoform a	NP_776250.2	Homo sapiens	9606
168578	Linear peptide	FLLSLFSLWL	114	123			zinc transporter 8 isoform a	NP_776250.2	Homo sapiens	9606
168764	Linear peptide	HIAGSLAVV	93	101			zinc transporter 8 isoform a	NP_776250.2	Homo sapiens	9606
168865	Linear peptide	ILAVDGVLSV	291	300			zinc transporter 8 isoform a	NP_776250.2	Homo sapiens	9606
168867	Linear peptide	ILGALLSIL	141	149			zinc transporter 8 isoform a	NP_776250.2	Homo sapiens	9606
168874	Linear peptide	ILKDFSILL	266	274			zinc transporter 8 isoform a	NP_776250.2	Homo sapiens	9606
168880	Linear peptide	ILSAHVATA	314	322			zinc transporter 8 isoform a	NP_776250.2	Homo sapiens	9606
168881	Linear peptide	ILVLASTITI	257	266			zinc transporter 8 isoform a	NP_776250.2	Homo sapiens	9606
169149	Linear peptide	LLIDLTSFL	107	115			zinc transporter 8 isoform a	NP_776250.2	Homo sapiens	9606
169153	Linear peptide	LLMEGVPKSL	273	282			zinc transporter 8 isoform a	NP_776250.2	Homo sapiens	9606
169725	Linear peptide	SISVLISAL	228	236			zinc transporter 8 isoform a	NP_776250.2	Homo sapiens	9606
169744	Linear peptide	SLNYSGVKEL	281	290			zinc transporter 8 isoform a	NP_776250.2	Homo sapiens	9606
169790	Linear peptide	SVHSLHIWSL	299	308			zinc transporter 8 isoform a	NP_776250.2	Homo sapiens	9606
170038	Linear peptide	VVTGVLVYL	153	161			zinc transporter 8 isoform a	NP_776250.2	Homo sapiens	9606
171037	Linear peptide	FIFSILVLA	253	261			zinc transporter 8 isoform a	NP_776250.2	Homo sapiens	9606
171556	Linear peptide	IQATVMIIV	173	181			zinc transporter 8 isoform a	NP_776250.2	Homo sapiens	9606
171844	Linear peptide	KMYAFTLES	16	24			zinc transporter 8 isoform a	NP_776250.2	Homo sapiens	9606
171933	Linear peptide	KSLNYSGVK	280	288			zinc transporter 8 isoform a	NP_776250.2	Homo sapiens	9606
172015	Linear peptide	LAVDGVLSV	292	300			zinc transporter 8 isoform a	NP_776250.2	Homo sapiens	9606
172188	Linear peptide	LLSLFSLWL	115	123			zinc transporter 8 isoform a	NP_776250.2	Homo sapiens	9606
173061	Linear peptide	RLLYPDYQI	165	173			zinc transporter 8 isoform a	NP_776250.2	Homo sapiens	9606
173491	Linear peptide	TMHSLTIQM	343	351			zinc transporter 8 isoform a	NP_776250.2	Homo sapiens	9606
173562	Linear peptide	VAANIVLTV	186	194			zinc transporter 8 isoform a	NP_776250.2	Homo sapiens	9606
177602	Linear peptide	ALWGPDPAAV
177609	Linear peptide	AQWGPDPAAV
177958	Linear peptide	RQWGPDPAAV
243795	Linear peptide	FSWGAEGQPRPGFGYGGRASD					Myelin basic protein	SRC279945	Homo sapiens	9606
243797	Linear peptide	GKGRGLSLSRFSWGAEGQPR					Myelin basic protein	SRC279945	Homo sapiens	9606
243834	Linear peptide	RTDGILDSIGRFFGGDRGAP					Myelin basic protein	SRC279945	Homo sapiens	9606
423045	Linear peptide	QLFNKHTMFI					myosin-9	SRC300945	Homo sapiens	9606
503971	Linear peptide	CLGHNHKEV	200	208			zinc transporter 8 isoform a	NP_776250.2	Homo sapiens	9606
504005	Linear peptide	KIADPICTFI	245	254			zinc transporter 8 isoform a	NP_776250.2	Homo sapiens	9606
504008	Linear peptide	KMYAFTLESV	16	25			zinc transporter 8 isoform a	NP_776250.2	Homo sapiens	9606
504015	Linear peptide	LLIDLTSFLL	107	116			zinc transporter 8 isoform a	NP_776250.2	Homo sapiens	9606
504065	Linear peptide	VMIIVSSLAV					zinc transporter 8	SRC258478	Homo sapiens	9606
549109	Linear peptide	DLILELLDL	55	63			trichohyalin	NP_009044.2	Homo sapiens	9606
549118	Linear peptide	ELAGIGILT
549152	Linear peptide	FLLFIFKVA	74	82			trichohyalin	NP_009044.2	Homo sapiens	9606
549168	Linear peptide	KLQQKEEQL	965	973			trichohyalin	NP_009044.2	Homo sapiens	9606
549180	Linear peptide	KTVDLILEL	52	60			trichohyalin	NP_009044.2	Homo sapiens	9606
549187	Linear peptide	LLQEEEEEL	905	913			trichohyalin	NP_009044.2	Homo sapiens	9606
549203	Linear peptide	NLLEREFGA	35	43			trichohyalin	NP_009044.2	Homo sapiens	9606
549259	Linear peptide	VLRKEEEKL	252	260			trichohyalin	NP_009044.2	Homo sapiens	9606
558006	Linear peptide	AQWGPDPAAA									The epitope is an altered peptide ligand selected for binding to the 1E6 TCR, which recognizes the natural ligand ALWGPDPAAA bound to HLA-A*0201.
558116	Linear peptide	MVWGPDPLYV	124	133			DUF5119 domain-containing protein	WP_011203743.1	Bacteroides fragilis	817	The epitope is an altered peptide ligand selected for binding to the 1E6 TCR, which recognizes the natural ligand ALWGPDPAAA bound to HLA-A*0201.
558173	Linear peptide	RQFGPDFPTI									The epitope is an altered peptide ligand selected for binding to the 1E6 TCR, which recognizes the natural ligand ALWGPDPAAA bound to HLA-A*0201.
558174	Linear peptide	RQFGPDWIVA	79	88			butanol dehydrogenase	WP_040412122.1	[Clostridium] asparagiforme	333367	The epitope is an altered peptide ligand selected for binding to the 1E6 TCR, which recognizes the natural ligand ALWGPDPAAA bound to HLA-A*0201.
558212	Linear peptide	YLGGPDFPTI									The epitope is an altered peptide ligand selected for binding to the 1E6 TCR, which recognizes the natural ligand ALWGPDPAAA bound to HLA-A*0201.
558213	Linear peptide	YQFGPDFPIA									The epitope is an altered peptide ligand selected for binding to the 1E6 TCR, which recognizes the natural ligand ALWGPDPAAA bound to HLA-A*0201.
566297	Linear peptide	IMPGQEAGL	592	600			melanocyte-specific secreted glycoprotein, partial	GI:386754	Homo sapiens	9606
566380	Linear peptide	QILKGGSGT	563	571			melanocyte-specific secreted glycoprotein, partial	GI:386754	Homo sapiens	9606
566383	Linear peptide	QLIMPGQEA	590	598			melanocyte-specific secreted glycoprotein, partial	GI:386754	Homo sapiens	9606
566414	Linear peptide	SLAVVSTQL	583	591			melanocyte-specific secreted glycoprotein, partial	GI:386754	Homo sapiens	9606
566422	Linear peptide	SSADVEFCL	314	322			tyrosinase	GI:12656248	Homo sapiens	9606
