# Supplementary material for: Expitope 2.0: a tool to assess immunotherapeutic antigens for their potential cross-reactivity against naturally expressed proteins in human tissues
Source: BMC Cancer. 2017 Dec 28;17:892. doi: 10.1186/s12885-017-3854-8 (PMC5745885; doi:10.1186/s12885-017-3854-8)
Supplement: Supplementary file 4 — TableS4_Cancer. Comma-separated table containing Table S4. (CSV 67 kb) [file 12885_2017_3854_MOESM4_ESM.csv]

Epitope ID	Object Type	Description	Starting Position	Ending Position	Non-peptidic epitope ChEBI ID	Epitope Synonyms	Antigen Name	Antigen ID	Organism Name	Organism ID	Epitope Comments
155	Linear peptide	AAGIGILTV	27	35			Melanoma antigen recognized by T-cells 1	Q16655.1	Homo sapiens	9606	The epitope sequence is from the cited reference: Borbulevych et al. (2007) J Mol Biol 372: 1123-1136 [PMID: 17719062].
551	Linear peptide	ACDPHSGHFV	23	32			orf	CAA88834.1	Homo sapiens	9606
2469	Linear peptide	ALDGGNKHFL	231	240			melanocyte-specific secreted glycoprotein, partial	AAA35930.1	Homo sapiens	9606
2747	Linear peptide	ALMDKSLHV	56	64			melanoma antigen recognized by T-cells 1	NP_005502.1	Homo sapiens	9606
3147	Linear peptide	AMLGTHTMEV	184	193			melanocyte-specific secreted glycoprotein, partial	AAA35930.1	Homo sapiens	9606
6568	Linear peptide	CLGGLLTMV	294	302			latent membrane protein 2	AAB59844.1	Human gammaherpesvirus 4	10376
9070	Linear peptide	DLERKVESL	219	227			vimentin	NP_003371.1	Homo sapiens	9606
10987	Linear peptide	EAAGIGILTV	26	35			Melanoma antigen recognized by T-cells 1	Q16655.1	Homo sapiens	9606
12941	Linear peptide	ELAGIGILTV
16978	Linear peptide	FLYALALL	356	363			membrane protein	AAA45887.1	Human gammaherpesvirus 4	10376
16979	Linear peptide	FLYALALLL	356	364			Latent membrane protein 2	P13285.1	Human herpesvirus 4 (strain B95-8)	10377
18941	Linear peptide	GDCVQGDWCPISGGL	21	35			transcriptional activator Tax	AAG31572.1	Human T-lymphotropic virus 1	11908	The epitope sequence is from the cited reference: Pique C et al. J Virol 1996; 70: 4919-4926 [8763995].
20354	Linear peptide	GILGFVFTL	58	66			Matrix protein 1	P03485.1	Influenza A virus	11320	The sequence matched to multiple records (many strains of influenza A virus) of matrix protein 1 (M1).
20767	Linear peptide	GLAPPQHLIRV	62	72			tumor protein p53, partial	ABO28415.1	Homo sapiens	9606
20774	Linear peptide	GLATDVQTV	55	63			Proteasome subunit beta type-3	P49720.2	Homo sapiens	9606	HLA-A*02:01
20788	Linear peptide	GLCTLVAML	259	267			BMLF1 protein	CAD53409.1	Human gammaherpesvirus 4	10376
20914	Linear peptide	GLIEKNIEL	425	433			DNA (cytosine-5)-methyltransferase 1	P26358.2	Homo sapiens	9606
23214	Linear peptide	GVYDGEEHSV	231	240			Melanoma-associated antigen B2	O15479.2	Homo sapiens	9606
27201	Linear peptide	ILMEHIHKL	137	145			60S ribosomal protein L19	P84098.1	Homo sapiens	9606
27513	Linear peptide	IMLEALERV	68	76			Small nuclear ribonucleoprotein G	P62308.1	Homo sapiens	9606
28508	Linear peptide	ISGGLCSARLHRHAL	31	45			transcriptional activator Tax	AAG31572.1	Human T-lymphotropic virus 1	11908	The epitope sequence is from the cited reference: Pique C et al. J Virol 1996; 70: 4919-4926 [8763995].
28864	Linear peptide	ITDQVPFSV	209	217			Melanocyte protein Pmel 17 precursor	P40967.2	Homo sapiens	9606
32073	Linear peptide	KLPDLCTEL	13	21			protein E6	AAA99512.1	Human papillomavirus type 18	333761
32085	Linear peptide	KLPQLCTEL	18	26			Protein E6	P03126.1	Human papillomavirus type 16	333760
32410	Linear peptide	KMVELVHFL	112	120			melanoma antigen family A, 2B	AAH63681.1	Homo sapiens	9606
33915	Linear peptide	KTWGQYWQV	161	169			melanocyte-specific secreted glycoprotein, partial	AAA35930.1	Homo sapiens	9606
34095	Linear peptide	KVLEYVIKV	278	286			Melanoma antigen family A, 1 (directs expression of antigen MZ2-E)	AAH17555.1	Homo sapiens	9606
37182	Linear peptide	LLDVPTAAV	16	24			Gamma-interferon-inducible lysosomal thiol reductase	P13284.3	Homo sapiens	9606	HLA-A*02:01
37257	Linear peptide	LLFGYPVYV	11	19			transcriptional activator Tax	AAG31572.1	Human T-lymphotropic virus 1	11908	The epitope sequence is from the cited reference: Pique C et al. J Virol 1996; 70: 4919-4926 [8763995].
37364	Linear peptide	LLGRNSFEV	264	272			P53_HUMAN Cellular tumor antigen p53 (Tumor suppressor p53) (Phosphoprotein p53) (Antigen NY-CO-13)	P04637.2	Homo sapiens	9606
37959	Linear peptide	LLWTLVVL	329	336			membrane protein	AAA45887.1	Human gammaherpesvirus 4	10376
37960	Linear peptide	LLWTLVVLL	328	336			Latent membrane protein 2	P0C729.1	Human gammaherpesvirus 4	10376
38060	Linear peptide	LMLGEFLKL									The epitope used was a modified version of the natural epitope. It was modified by replacing threonine at position 2 with methionine,a better anchor residue with improved binding affinityto the MHC molecule.
41953	Linear peptide	MLGTHTMEV	185	193			melanocyte-specific secreted glycoprotein, partial	AAA35930.1	Homo sapiens	9606
41989	Linear peptide	MLLAVLYCL	1	9			tyrosinase	AAB60319.1	Homo sapiens	9606
44920	Linear peptide	NLVPMVATV	495	503			65 kDa lower matrix phosphoprotein	P06725.2	Human betaherpesvirus 5	10359
44948	Linear peptide	NLYPFVKTV	101	109			AICAR formyltransferase/IMP cyclohydrolase bifunctional enzyme	AAA97405.1	Homo sapiens	9606
54672	Linear peptide	RLMKQDFSV	626	634			melanocyte-specific secreted glycoprotein, partial	AAA35930.1	Homo sapiens	9606
54882	Linear peptide	RMFPNAPYL	126	134			Wilms tumor protein	P19544.2	Homo sapiens	9606
58547	Linear peptide	SIIGRLLEV	11	19			serine/threonine-protein phosphatase PP1-alpha catalytic subunit isoform 1	NP_002699.1	Homo sapiens	9606
58987	Linear peptide	SLADTNSLAV	577	586			melanocyte-specific secreted glycoprotein, partial	AAA35930.1	Homo sapiens	9606
58995	Linear peptide	SLAGGIIGV	154	162			Heterogeneous nuclear ribonucleoprotein K	Q07244	Homo sapiens	9606	HLA-A*02:01
59035	Linear peptide	SLDDYNHLV	288	296			L-dopachrome tautomerase isoform 1 precursor	NP_001913.2	Homo sapiens	9606
59100	Linear peptide	SLFPGKLEV	1009	1017			flightless-I homolog, partial	AAC03568.1	Homo sapiens	9606
59278	Linear peptide	SLLMWITQC	157	165			Cancer/testis antigen 1	P78358.1	Homo sapiens	9606
59283	Linear peptide	SLLMWITQV									This epitope is an analogue of a naturally found epitope. It has been synthesized by substituting the cysteine residue at position 9 with a valine residue in order to prevent dimerization of the peptide.
59453	Linear peptide	SLSEKTVLL	106	114			CD59 glycoprotein precursor	P13987.1	Homo sapiens	9606	HLA-A*02:01
62404	Linear peptide	SVYDFFVWL	180	188			tyrosinase-related protein-2	CAA04137.1	Homo sapiens	9606
64320	Linear peptide	TIHDIILECV	29	38			Protein E6	P03126.1	Human papillomavirus type 16	333760
64758	Linear peptide	TLDSQVMSL	360	368			L-dopachrome tautomerase isoform 1 precursor	NP_001913.2	Homo sapiens	9606
64818	Linear peptide	TLGIVCPI	86	93			E7	AAD33253.1	Human papillomavirus type 16	333760
64819	Linear peptide	TLGIVCPIC	86	94			E7 protein	ABL96585.1	Human papillomavirus type 16	333760
69682	Linear peptide	VLPDVFIRC									The epitope is part of the N-acetyl-glucosaminyl-transferase V gene intron
69719	Linear peptide	VLQELNVTV	169	177			myeloblastin precursor	NP_002768.3	Homo sapiens	9606
69906	Linear peptide	VLYRYGSFSV	483	492			melanocyte-specific secreted glycoprotein, partial	AAA35930.1	Homo sapiens	9606
71616	Linear peptide	VVCMYLYQLSPPITW	151	165			transcriptional activator Tax	AAG31572.1	Human T-lymphotropic virus 1	11908	The epitope sequence is from the cited reference: Pique C et al. J Virol 1996; 70: 4919-4926 [8763995].
74288	Linear peptide	YILDLQPETT	11	20			Protein E7	P36831.1	Human papillomavirus type 52	10618
74638	Linear peptide	YLEPGPVTA	280	288			melanoma antigen gp100	AAB31176.1	Homo sapiens	9606
74641	Linear peptide	YLEPGPVTV
74794	Linear peptide	YLLPAIVHI	148	156			Probable ATP-dependent RNA helicase DDX5	P17844.1	Homo sapiens	9606	HLA-A*02:01
74886	Linear peptide	YLQQNWWTL	159	167			latent membrane protein 1	AAS99606.1	Human gammaherpesvirus 4	10376
74915	Linear peptide	YLSGANLNL	605	613			Carcinoembryonic antigen-related cell adhesion molecule 5 precursor	P06731.2	Homo sapiens	9606
75043	Linear peptide	YMDGTMSQV					Tyrosinase	SRC279957	Homo sapiens	9606
75074	Linear peptide	YMLDLQPET	11	19			Protein E7	P03129.1	Human papillomavirus type 16	333760
75075	Linear peptide	YMLDLQPETT	11	20			E7 protein	ABL96585.1	Human papillomavirus type 16	333760
75092	Linear peptide	YMNGTMSQV	369	377			tyrosinase precursor	AHZ44440.1	Homo sapiens	9606
76334	Linear peptide	YVLDLQPEAT	11	20			Protein E7	P17387.1	Human papillomavirus type 31	10585
78346	Linear peptide	AFLGERVTL	23	31			BARF1 protein	CAD53469.1	Human gammaherpesvirus 4	10376
78382	Linear peptide	FLGERVTLT	24	32			BARF1 protein	CAD53469.1	Human gammaherpesvirus 4	10376
78432	Linear peptide	KLGPGEEQV	50	58			BARF1 protein	CAD53469.1	Human gammaherpesvirus 4	10376
78501	Linear peptide	RFIAQLLLL	3	11			BARF1 protein	CAD53469.1	Human gammaherpesvirus 4	10376
78534	Linear peptide	TLTSYWRRV	30	38			BARF1 protein	CAD53469.1	Human gammaherpesvirus 4	10376
78969	Linear peptide	FAYDGKDYI	12	20			MHC class I antigen	AGZ87801.1	Homo sapiens	9606	HLA-A*02:01
95091	Linear peptide	GVYDGREHTV	230	239			MAGE-X2	AAA19007.1	Homo sapiens	9606
106609	Linear peptide	LLDVAPLSL	393	401			Heat shock 70 kDa protein 1	P08107.5	Homo sapiens	9606
106610	Linear peptide	LLLLDVAPL	391	399			Heat shock 70 kDa protein 1	P08107.5	Homo sapiens	9606
108770	Linear peptide	ALQAIELQL	69	77			E2 protein	ACS92695.1	Human papillomavirus type 16	333760	The epitope sequence was found in the cited reference, Konya et al, J Gen Virol: 78(10) 1997 [PMID 9349483].
109984	Linear peptide	TLQDVSLEV	93	101			E2 protein	ACS92695.1	Human papillomavirus type 16	333760	The epitope sequence was found in the cited reference, Konya et al, J Gen Virol: 78(10) 1997 [PMID 9349483].
110125	Linear peptide	YICEEASVTV	138	147			E2 protein	ACS92695.1	Human papillomavirus type 16	333760	The epitope sequence was found in the cited reference, Konya et al, J Gen Virol: 78(10) 1997 [PMID 9349483].
110225	Linear peptide	FQQLFLNTL	86	94			Protein E7	P06788.2	Human papillomavirus type 18	333761
110439	Linear peptide	TLLQQYCLYL	253	262			Replication protein E1	P03114.2	Human papillomavirus type 16	333760	The epitope sequence was found in the cited reference, Konya et al, J Gen Virol: 78(10) 1997 [PMID 9349483].
110744	Linear peptide	YIIFVYIPL	63	71			E5 protein	AAD24036.1	Human papillomavirus type 16	333760
116519	Linear peptide	SMTLAIHEI	83	91			Sphingolipid delta(4)-desaturase DES1	O15121.1	Homo sapiens	9606
120139	Linear peptide	PVDLSKWSGPLSL	2	14			phosphatidylethanolamine-binding protein 1 preproprotein	NP_002558.1	Homo sapiens	9606
120176	Linear peptide	RLYPWGVVEV	256	265			Septin 2	AAH14455.1	Homo sapiens	9606
127922	Linear peptide	AIIGGTFTV	258	266			Endoplasmic reticulum-Golgi intermediate compartment protein 1	Q969X5.1	Homo sapiens	9606
127928	Linear peptide	ALDKATVLL	294	302			Programmed cell death protein 4	Q53EL6.1	Homo sapiens	9606
127929	Linear peptide	ALKDKIEKA	626	634			Endoplasmin	P14625.1	Homo sapiens	9606
127930	Linear peptide	ALNDHFVKL	302	310			Glyceraldehyde-3-phosphate dehydrogenase	P04406.3	Homo sapiens	9606
127931	Linear peptide	ALNEKLVNL	349	357			Eukaryotic translation initiation factor 3 subunit F	O00303.1	Homo sapiens	9606
127937	Linear peptide	AVSDGVIKV	6	14			Cofilin-1	P23528.3	Homo sapiens	9606
127969	Linear peptide	FAGDDAPRA	21	29			Actin, cytoplasmic 2	P63261.1	Homo sapiens	9606
127975	Linear peptide	FIQTQQLHAA	12	21			Pyruvate kinase isozymes M1/M2	P14618.4	Homo sapiens	9606
127976	Linear peptide	FLAEEGFYKF	59	68			Dolichyl-diphosphooligosaccharide--protein glycosyltransferase subunit STT3A	P46977.2	Homo sapiens	9606
127977	Linear peptide	FLDLEPIPGA	71	80			5'(3')-deoxyribonucleotidase, cytosolic type	Q8TCD5.2	Homo sapiens	9606
127978	Linear peptide	FLLSLLIL	79	86			CKLF-like MARVEL transmembrane domain-containing protein 6	Q9NX76.1	Homo sapiens	9606
127979	Linear peptide	FLPSYIIDV	185	193			Cleavage and polyadenylation specificity factor subunit 1	Q10570.2	Homo sapiens	9606
127985	Linear peptide	FVFPGELL	89	96			Neutral amino acid transporter B(0)	Q15758.2	Homo sapiens	9606
127992	Linear peptide	GIVEGLMTTV	169	178			Glyceraldehyde-3-phosphate dehydrogenase	P04406.3	Homo sapiens	9606
127993	Linear peptide	GIWGFIKGV	212	220			Protein PRRC1	Q96M27.1	Homo sapiens	9606
127995	Linear peptide	GLDIPTVQV	311	319			Probable ATP-dependent RNA helicase DDX49	Q9Y6V7.1	Homo sapiens	9606
127996	Linear peptide	GLFDTAIS	1223	1230			Nuclear pore complex protein Nup160	Q12769.3	Homo sapiens	9606
127997	Linear peptide	GLFGGAGVGKTVL	203	215			ATP synthase subunit beta, mitochondrial	P06576.3	Homo sapiens	9606
127998	Linear peptide	GLIDGRLTI	79	87			Signal peptidase complex subunit 2	Q15005.3	Homo sapiens	9606
128000	Linear peptide	GLIKGSGTAEV	122	132			Pyruvate kinase isozymes M1/M2	P14618.4	Homo sapiens	9606
128002	Linear peptide	GLQDFDLLRV	250	259			Protein kinase C iota type	P41743.2	Homo sapiens	9606
128008	Linear peptide	GQIGQLPQA	2240	2248			Histone acetyltransferase p300	Q09472.2	Homo sapiens	9606
128011	Linear peptide	GVLPNIQAV	107	115			Histone H2A type 1-C	Q93077.3	Homo sapiens	9606
128021	Linear peptide	IIMLEALERV	67	76			Small nuclear ribonucleoprotein G	P62308.1	Homo sapiens	9606
128022	Linear peptide	IINEPTAAA	174	182			Heat shock 70 kDa protein 1L	P34931.2	Homo sapiens	9606
128023	Linear peptide	IIPASTGAA	206	214			Glyceraldehyde-3-phosphate dehydrogenase	P04406.3	Homo sapiens	9606
128025	Linear peptide	ILAADFEIGHFL	319	330			Nucleosome assembly protein 1-like 1	P55209.1	Homo sapiens	9606
128026	Linear peptide	ILGYTEHQV	273	281			Glyceraldehyde-3-phosphate dehydrogenase	P04406.3	Homo sapiens	9606
128028	Linear peptide	ILSGVVTKM	72	80			40S ribosomal protein S11	P62280.3	Homo sapiens	9606
128034	Linear peptide	KLDQDLNEV	436	444			Structural maintenance of chromosomes protein 3	Q9UQE7.2	Homo sapiens	9606
128035	Linear peptide	KLFDDDETGKISF	111	123			Centrin-2	P41208.1	Homo sapiens	9606
128036	Linear peptide	KLIGDPNLEFV	167	177			GTP-binding nuclear protein Ran	P62826.3	Homo sapiens	9606
128037	Linear peptide	KLMELHGEGSS	227	237			40S ribosomal protein S3a	P61247.2	Homo sapiens	9606
128040	Linear peptide	KVFDPVPVGV	697	706			ATP-dependent RNA helicase A	Q08211.4	Homo sapiens	9606
128045	Linear peptide	LLDVPTAA	27	34			Gamma-interferon-inducible lysosomal thiol reductase precursor	P13284.2	Homo sapiens	9606
128046	Linear peptide	LLDVTPLSL	393	401			Heat shock cognate 71 kDa protein	P11142.1	Homo sapiens	9606
128047	Linear peptide	LLDVVHPA	68	75			T-complex protein 1 subunit eta	Q99832.2	Homo sapiens	9606
128048	Linear peptide	LLDVVHPAA	68	76			T-complex protein 1 subunit eta	Q99832.2	Homo sapiens	9606
128049	Linear peptide	LLGPRLVLA	23	31			Transmembrane emp24 domain-containing protein 10	P49755.2	Homo sapiens	9606
128052	Linear peptide	LMTTVHAITAT	174	184			Glyceraldehyde-3-phosphate dehydrogenase	P04406.3	Homo sapiens	9606
128062	Linear peptide	NLAEKPKTV	162	170			Proteasome-associated protein ECM29 homolog	Q5VYK3.2	Homo sapiens	9606
128063	Linear peptide	NLDPAVHEV	54	62			GPN-loop GTPase 1	Q9HCN4.1	Homo sapiens	9606
128064	Linear peptide	NMVAKVDEV	143	151			60S ribosomal protein L10a	P62906.2	Homo sapiens	9606
128096	Linear peptide	RVPPPPPIA	142	150			Heterogeneous nuclear ribonucleoproteins C1/C2	P07910.4	Homo sapiens	9606
128105	Linear peptide	SLFEGTWY	447	454			Hydroxymethylglutaryl-CoA synthase, cytoplasmic	Q01581.2	Homo sapiens	9606
128106	Linear peptide	SLFEGTWYL	447	455			Hydroxymethylglutaryl-CoA synthase, cytoplasmic	Q01581.2	Homo sapiens	9606
128108	Linear peptide	SLLDIIEKV	526	534			Tuberin	P49815.2	Homo sapiens	9606
128109	Linear peptide	SLLEKSLGL	8	16			Eukaryotic translation elongation factor 1 epsilon-1	O43324.1	Homo sapiens	9606
128111	Linear peptide	SMPDFDLHL	2580	2588			Neuroblast differentiation-associated protein AHNAK	Q09666.2	Homo sapiens	9606
128114	Linear peptide	SQVPEVTTV	906	914			Phosphoinositide 3-kinase regulatory subunit 4	Q99570.3	Homo sapiens	9606
128118	Linear peptide	SVIDYELIDQDA	184	195			Annexin A2	P07355.2	Homo sapiens	9606
128124	Linear peptide	TLAEVERLKGL	213	223			U2 small nuclear ribonucleoprotein A'	P09661.2	Homo sapiens	9606
128125	Linear peptide	TLAEVSTRL	473	481			Serine/threonine-protein kinase SIK1	P57059.2	Homo sapiens	9606
128126	Linear peptide	TLAKYLMEL	70	78			cyclin B1, partial	AAK27418.1	Homo sapiens	9606
128127	Linear peptide	TLQEVFEKATF	501	511			Nucleolin	P19338.3	Homo sapiens	9606
128128	Linear peptide	TLWDIQKDLK	323	332			L-lactate dehydrogenase B chain	P07195.2	Homo sapiens	9606
128129	Linear peptide	TLWGIQKEL	322	330			L-lactate dehydrogenase A chain	P00338.2	Homo sapiens	9606
128130	Linear peptide	TLYEHNNEL	17	25			Aladin	Q9NRG9.1	Homo sapiens	9606
128137	Linear peptide	VLPTETEVAPA	335	345			Microtubule-associated protein 4	P27816.3	Homo sapiens	9606
128142	Linear peptide	VVQDGIVKA	184	192			Peroxiredoxin-5, mitochondrial	P30044.3	Homo sapiens	9606
128149	Linear peptide	YAYDGKDYIA	140	149			HLA class I histocompatibility antigen, B-7 alpha chain precursor	P01889.3	Homo sapiens	9606
128153	Linear peptide	YLFDSFF	389	395			Carbamoyl-phosphate synthase [ammonia], mitochondrial	P31327.2	Homo sapiens	9606
128154	Linear peptide	YLFLGGIL	140	147			Bax inhibitor 1	P55061.2	Homo sapiens	9606
128158	Linear peptide	YVPEDEDLKK	62	71			Coiled-coil domain-containing protein 12	Q8WUD4.1	Homo sapiens	9606
136896	Linear peptide	VLHDDLLEA	137	145			histocompatibility (minor) HA-1	AAH65223.1	Homo sapiens	9606
142893	Linear peptide	LVLILYLCV	209	217			K8.1	ABD28902.1	Human gammaherpesvirus 8	37296
144367	Linear peptide	IVNTNVPRASVPDGFLSE	3	20			sarcolectin-binding protein	AAB26597.1	Homo sapiens	9606
145256	Linear peptide	IGLITVLFL	29	37			ORF28	YP_001129381.1	Human gammaherpesvirus 8	37296
156649	Linear peptide	FLASESLIKQI	110	120			Csa-19	AAA86463.1	Homo sapiens	9606
156690	Linear peptide	ILDPHVVLL	183	191			Nuclear pore complex protein Nup88	Q99567.2	Homo sapiens	9606	HLA-A*02:01
162205	Linear peptide	FLDASGAKLDY	53	63			basic leucine zipper and W2 domain-containing protein 1 isoform 5	NP_001308620.1	Homo sapiens	9606
162665	Linear peptide	KIYEGQVEV	117	125			ribosomal protein L5	AAI09371.1	Homo sapiens	9606
162997	Linear peptide	MMDPNSTQRY	20	29			RANBP21	AAG53603.1	Homo sapiens	9606
163950	Linear peptide	YMIAHITGL	235	243			thymidylate synthase	NP_001062.1	Homo sapiens	9606
167652	Linear peptide	QLSLLMWIT	155	163			Cancer/testis antigen 1	P78358.1	Homo sapiens	9606
170324	Linear peptide	ALLKDTVYT	191	199			proto-oncogene PIM1	AAK70871.1	Homo sapiens	9606
172377	Linear peptide	MLLDKNIPI	1	9			DAPK2 protein	AAI14952.1	Homo sapiens	9606
175186	Linear peptide	GLLSLEEEL	26	34			bZIP factor	ABB89742.1	Human T-lymphotropic virus 1	11908
175795	Linear peptide	FATGIGIITV
175797	Linear peptide	FLTGIGIITV
181016	Linear peptide	SLGGLLTMA					Latent membrane protein 2	SRC265913	Human herpesvirus 4 (strain B95-8)	10377
191716	Linear peptide	RVAPEEHPVL	85	94			beta-actin	ABL01513.1	Homo sapiens	9606
193721	Linear peptide	FASHVSPEV	108	116			ADP-ribosylation factor GTPase-activating protein 3 isoform 2	NP_001135765.1	Homo sapiens	9606
193740	Linear peptide	FLAEHPNVTL	119	128			DNA dC->dU-editing enzyme APOBEC-3D	NP_689639.2	Homo sapiens	9606
193778	Linear peptide	FLLDKKIGV	218	226			T-complex protein 1 subunit beta	P78371.4	Homo sapiens	9606	HLA-A*02:01
193822	Linear peptide	FLYDDNQRV	701	709			topoisomerase II	AAA61210.1	Homo sapiens	9606
193851	Linear peptide	GLDPNKPPEL	188	197			Proline-rich protein 12	Q9ULL5.2	Homo sapiens	9606
193868	Linear peptide	GLLETTVQKV	11	20			IgE autoantigen, partial	AAD20223.1	Homo sapiens	9606
193969	Linear peptide	ILMEHIHKLKA	118	128			ribosomal protein L19	AAN76335.1	Homo sapiens	9606
194003	Linear peptide	KIFDEILVNA	83	92			DNA topoisomerase II (EC 5.99.1.3)	AAA61209.1	Homo sapiens	9606
194034	Linear peptide	KLDETGNSLKV	278	288			DNA topoisomerase II (EC 5.99.1.3)	AAA61209.1	Homo sapiens	9606
194059	Linear peptide	KLLDISELDMV	255	265			Negative elongation factor A	Q9H3P2.3	Homo sapiens	9606
194077	Linear peptide	KLLEYIEEI	233	241			hyaluronan receptor	AAC52049.1	Homo sapiens	9606
194086	Linear peptide	KLNPQQFEV	289	297			putative transmembrane protein precursor	AAB05994.1	Homo sapiens	9606
194091	Linear peptide	KLQELNYNL	350	358			signal transducer and activator of transcription 1-alpha/beta isoform beta	NP_644671.1	Homo sapiens	9606
194092	Linear peptide	KLQEQIFHL	282	290			PHF15 protein	AAH09307.2	Homo sapiens	9606
194109	Linear peptide	KMAEMLVEL	109	117			MORF4 family-associated protein 1-like 1	NP_982287.1	Homo sapiens	9606
194120	Linear peptide	KVLEILHRV	595	603			HECT and RCC1 containing protein 4 isoform 3	AAV66579.1	Homo sapiens	9606
194148	Linear peptide	LLDRFLATV	72	80			cyclin-I	NP_006826.1	Homo sapiens	9606
194156	Linear peptide	LLGPPPVGV	159	167			Cip1-interacting zinc finger protein	Q9ULV3.2	Homo sapiens	9606	HLA-A*02:01
194231	Linear peptide	NMVDIIHSV	27	35			propionyl-CoA carboxylase beta chain (EC 6.4.1.3)	AAA60036.1	Homo sapiens	9606
194353	Linear peptide	SLLDKIIGA	56	64			Polymerase I and transcript release factor	Q6NZI2.1	Homo sapiens	9606	HLA-A*02:01
194359	Linear peptide	SLLENLEKI	196	204			Heterogeneous nuclear ribonucleoprotein C-like 1	O60812.1	Homo sapiens	9606	HLA-A*02:01
194366	Linear peptide	SLLQTLYKV	579	587			ran GTPase-activating protein 1	NP_002874.1	Homo sapiens	9606
194415	Linear peptide	TLITDGMRSV	348	357			cleavage and polyadenylation specificity factor	AAC50293.1	Homo sapiens	9606
194424	Linear peptide	TLLSNIQGV	327	335			perilipin-2	NP_001113.2	Homo sapiens	9606
194425	Linear peptide	TLLVVVPKL	184	192			V-type proton ATPase subunit C 1	NP_001686.1	Homo sapiens	9606
194437	Linear peptide	TLYEAVREV	9	17			Csa-19	AAA86463.1	Homo sapiens	9606
194445	Linear peptide	TVADKIHSV	92	100			Dual specificity protein phosphatase 14	O95147.1	Homo sapiens	9606	HLA-A*02:01
194515	Linear peptide	VLWDRTFSL	300	308			signal transducer and activator of transcription 1-alpha/beta isoform beta	NP_644671.1	Homo sapiens	9606
194533	Linear peptide	VMYGKVYRI	55	63			DNA-directed RNA polymerases I, II, and III subunit RPABC3 isoform 3	NP_001265628.1	Homo sapiens	9606
194539	Linear peptide	WLEENVHEV	392	400			KIAA1049 protein	BAA83001.1	Homo sapiens	9606
194619	Linear peptide	YLNKEIEEA	611	619			CTD (carboxy-terminal domain, RNA polymerase II, polypeptide A) phosphatase, subunit 1	AAH63447.1	Homo sapiens	9606
194623	Linear peptide	YLPEDFIRV	381	389			Interleukin-1 receptor-associated kinase-like 2	O43187.2	Homo sapiens	9606	HLA-A*02:01
194659	Linear peptide	YTTDRVMTV	188	196			histone deacetylase 1	BAG70111.1	Homo sapiens	9606
200997	Linear peptide	ALLERGYSL	340	348			SHMT2 protein, partial	AAH91501.1	Homo sapiens	9606
225231	Linear peptide	ALYVDSLFFL	300	309			melanoma antigen preferentially expressed in tumors	NP_996839.1	Homo sapiens	9606
231950	Linear peptide	HLSTAFARV	254	262			Carbonic anhydrase 9 precursor	Q16790.2	Homo sapiens	9606
234850	Linear peptide	GIGTDEKML	33	41			annexin A3	NP_005130.1	Homo sapiens	9606
234875	Linear peptide	GLSEFTEYL	225	233			microtubule-associated protein 1B isoform 1	NP_005900.1	Homo sapiens	9606
235248	Linear peptide	LLHYLLDAV	297	305			ubiquitin specific peptidase 45	CAI17192.1	Homo sapiens	9606
235429	Linear peptide	NLVKCQVEL	89	97			mitochondrial ribosomal protein L20	CAI22658.1	Homo sapiens	9606
235721	Linear peptide	SLKYFHTSV	25	33			major histocompatibility complex, class I, E	CAI17548.1	Homo sapiens	9606
235764	Linear peptide	SVLGRIWKL	484	492			EH domain containing 2	AAF40470.1	Homo sapiens	9606
236681	Linear peptide	AAANIIRTL	983	991			RASGRF1 protein	AAH40275.1	Homo sapiens	9606
236682	Linear peptide	AADTERLAL	73	81			cytoskeleton-associated protein 4, isoform CRA_b	EAW97771.1	Homo sapiens	9606
236685	Linear peptide	AAVRIGSVL	41	49			CTD (carboxy-terminal domain, RNA polymerase II, polypeptide A) phosphatase, subunit 1	AAH63447.1	Homo sapiens	9606
236775	Linear peptide	AVKKNPGIAA	230	239			A-kinase anchor protein 2 isoform 2	NP_001130034.1	Homo sapiens	9606
236816	Linear peptide	DLDVKKMPL	217	225			poly [ADP-ribose] polymerase 3 isoform a	NP_001003931.3	Homo sapiens	9606
236879	Linear peptide	ELNKLLEEI	1026	1034			NLR family, pyrin domain containing 2	AAH01039.1	Homo sapiens	9606
236921	Linear peptide	FSITKSVEL	345	353			BACH2 transcription factor	AAK48898.1	Homo sapiens	9606
236926	Linear peptide	GAAVRIGSVL	40	49			CTD (carboxy-terminal domain, RNA polymerase II, polypeptide A) phosphatase, subunit 1	AAH63447.1	Homo sapiens	9606
237036	Linear peptide	ILDEKPVII	1270	1278			ATP-binding cassette sub-family A member 6	NP_525023.2	Homo sapiens	9606
237055	Linear peptide	ISMKILNSL	331	339			DEAD (Asp-Glu-Ala-Asp) box polypeptide 46, isoform CRA_b	EAW62239.1	Homo sapiens	9606
237087	Linear peptide	KITVPASQKL	6	15			B-cell linker protein	CAJ55335.1	Homo sapiens	9606
237184	Linear peptide	LSEQTSVPL	2001	2009			dmX-like protein 1 isoform 3	NP_001277251.1	Homo sapiens	9606
237188	Linear peptide	LTLGEFLKL	96	104			Baculoviral IAP repeat-containing protein 5	O15392.3	Homo sapiens	9606
237265	Linear peptide	QLLDQVEQI	103	111			transmembrane emp24 domain-containing protein 4 isoform 4	NP_001289989.1	Homo sapiens	9606
237293	Linear peptide	RISEVLQKL	199	207			Cytoskeleton-associated protein 4	Q07065.2	Homo sapiens	9606
237360	Linear peptide	SILEDPPSI	394	402			protein asunder homolog	NP_060634.2	Homo sapiens	9606
237367	Linear peptide	SMTSLAQKI	1285	1293			Dmx-like 1, isoform CRA_a	EAW48916.1	Homo sapiens	9606
237443	Linear peptide	TLGEFLKL	97	104			Baculoviral IAP repeat-containing protein 5	O15392.3	Homo sapiens	9606
237529	Linear peptide	VMLDVPIRL	848	856			RASAL2 protein	AAI10612.1	Homo sapiens	9606
237747	Linear peptide	GVAGIGILTG + MCM(G1, V2, G10)									The epitope is a chemically enhanced altered peptide ligand (CPL). Residue 1 is D-alpha-methyl-phenylglycine (am-phg), residue 2 is norvaline (NVA) and residue 10 is propargylglycine (PRG)
237825	Linear peptide	LLFGLALIEV	191	200			Melanoma-associated antigen C2	Q9UBF1.1	Homo sapiens	9606
237921	Linear peptide	SAAGIGILTV + MCM(S1, A2)									The epitope is a chemically enhanced altered peptide ligand (CPL). Residue 1 is O-methyl-L-serine (SOME) and residue 2 is L-2-amino-octanoic acid (2-AOC).
237959	Linear peptide	SVYDFFVWL + MCM(S1, V2)									The epitope is a chemically enhanced altered peptide ligand (CPL). Residue 1 is S-methyl-L-serine (CSME) and residue 2 is L-2-amino-octanoic acid (2-AOC).
239400	Linear peptide	ALLKDQQPGTFLL	589	601			signal transducer and activator of transcription 1-alpha/beta isoform beta	NP_644671.1	Homo sapiens	9606
239894	Linear peptide	KLIGDTPIDTFL	460	471			retinoid X receptor, beta, partial	CAI95622.1	Homo sapiens	9606
240678	Linear peptide	VMVNQGLTKHMTV	388	400			G2/mitotic-specific cyclin-B1	NP_114172.1	Homo sapiens	9606
241558	Linear peptide	YNELRVAPEEHPVL	81	94			beta-actin	ABL01513.1	Homo sapiens	9606
418013	Linear peptide	AKHAVSEGTKAVTKYTSSK	83	101			histone H2B.1	AAA63192.1	Homo sapiens	9606
418147	Linear peptide	GFGDLKSPAGLQVLND	2	17			elongation factor 1-beta	NP_001950.1	Homo sapiens	9606
418353	Linear peptide	LEGKVLPGVDALSNI	403	417			PGK1	CAG32997.1	Homo sapiens	9606
420245	Linear peptide	TADPLDYRL	1516	1524			Nuclear pore complex protein Nup98-Nup96	P52948.4	Homo sapiens	9606	HLA-A*02:01
421946	Linear peptide	ALAPGLPTA	21	29			Neudesin	Q9UMX5.1	Homo sapiens	9606	HLA-A*02:01
421961	Linear peptide	DVHGPDWHL	739	747			Neuroblast differentiation-associated protein AHNAK	Q09666.2	Homo sapiens	9606	HLA-A*02:01
421993	Linear peptide	FVYDEPGHAV	286	295			Myoferlin	Q9NZM1.1	Homo sapiens	9606	HLA-A*02:01
422045	Linear peptide	MLFPGSIAL	50	58			Microtubule-associated protein RP/EB family member 1	Q15691.3	Homo sapiens	9606	HLA-A*02:01
422050	Linear peptide	MVAPAVASV	142	150			Transcription factor AP-1	P05412.2	Homo sapiens	9606	HLA-A*02:01
422052	Linear peptide	NLLPKLHIV	190	198			Chloride intracellular channel protein 4	Q9Y696.4	Homo sapiens	9606	HLA-A*02:01
422056	Linear peptide	NVDPDNVVL	48	56			Growth arrest and DNA damage-inducible protein GADD45 alpha	P24522.1	Homo sapiens	9606	HLA-A*02:01
422084	Linear peptide	SLASLLVSV	222	230			Exosome complex component RRP42	Q15024.3	Homo sapiens	9606	HLA-A*02:01
422085	Linear peptide	SLLDPVPEV	1665	1673			Translational activator GCN1	Q92616.6	Homo sapiens	9606	HLA-A*02:01
422086	Linear peptide	SLYGGTITI	312	320			RING finger protein 20	Q96JD3	Homo sapiens	9606	HLA-A*02:01
422110	Linear peptide	VLGTAIVEA	12	20			Calnexin	P27824.2	Homo sapiens	9606	HLA-A*02:01
423212	Linear peptide	AIIDPGDSDIIRSMPEQTGEK	95	115			60S ribosomal protein L30	NP_000980.1	Homo sapiens	9606
425798	Linear peptide	KIYDREQTRY	94	103			IQ motif containing GTPase activating protein 1	AAI39732.1	Homo sapiens	9606
430889	Linear peptide	LLDEEESLKTQLAY	903	916			GlcNAc-phosphotransferase precursor	AAV98624.1	Homo sapiens	9606
431871	Linear peptide	QLERPGGLDTLY	23	34			PHLPPL protein	AAH35267.1	Homo sapiens	9606
433805	Linear peptide	DIAVDGEPLGRVSF	9	22			peptidylprolyl isomerase A (cyclophilin A)	AAH07104.1	Homo sapiens	9606
433903	Linear peptide	FILKHTGPGILSMANAGPNTNGSQF	88	112			cyclophilin	AAO64722.1	Homo sapiens	9606
433950	Linear peptide	GFGDLKSPAGLQVL	2	15			elongation factor 1-beta	NP_001950.1	Homo sapiens	9606
434004	Linear peptide	IAVDGEPLGRVSFEL	10	24			peptidylprolyl isomerase A (cyclophilin A)	AAH07104.1	Homo sapiens	9606
434064	Linear peptide	IVNTNVPRASVPDGFLSEL	3	21			sarcolectin-binding protein	AAB26597.1	Homo sapiens	9606
434165	Linear peptide	MSNLDSNRDNEVDF	59	72			Protein S100-A4	P26447.1	Homo sapiens	9606
436354	Linear peptide	ALLETNPYL	348	356			CLPTM1 protein	AAH04865.1	Homo sapiens	9606
436358	Linear peptide	ALMDQVHHM	349	357			S100P-binding protein isoform a	NP_073590.2	Homo sapiens	9606
436874	Linear peptide	DIAVDGEPLGRVSFE	9	23			peptidylprolyl isomerase A (cyclophilin A)	AAH07104.1	Homo sapiens	9606
437210	Linear peptide	FDIAVDGEPLGRVSF	8	22			peptidylprolyl isomerase A (cyclophilin A)	AAH07104.1	Homo sapiens	9606
437211	Linear peptide	FDIAVDGEPLGRVSFEL	8	24			peptidylprolyl isomerase A (cyclophilin A)	AAH07104.1	Homo sapiens	9606
437299	Linear peptide	FKSPDDPSRYISPDQLADL	261	279			Alpha-enolase	P06733.2	Homo sapiens	9606
438177	Linear peptide	IKKIGYNPDTVA	178	189			eukaryotic translation elongation factor 1 alpha 1	AAH71727.1	Homo sapiens	9606
438388	Linear peptide	IVNTNVPRASVPDG	3	16			sarcolectin-binding protein	AAB26597.1	Homo sapiens	9606
438621	Linear peptide	KIQEILTQV	552	560			insulin-like growth factor 2 mRNA-binding protein 3	NP_006538.2	Homo sapiens	9606
438634	Linear peptide	KLADQYPHL	1	9			transcription factor SOX8, partial	AAF37424.1	Homo sapiens	9606
438716	Linear peptide	KMVGDVTGAQAY	87	98			interferon-induced transmembrane protein 2	NP_006426.2	Homo sapiens	9606
438933	Linear peptide	LASPEYVNLPINGNGKQ	194	210			Glutathione S-transferase P	P09211.2	Homo sapiens	9606
440298	Linear peptide	RVTIAQGGVLPNIQA	100	114			histone H2A type 1-B/E	NP_066390.1	Homo sapiens	9606
440570	Linear peptide	SLIKQIPRI	115	123			Csa-19	AAA86463.1	Homo sapiens	9606
440623	Linear peptide	SPDDPSRYISPDQLADL	263	279			enolase 1 variant	BAD96912.1	Homo sapiens	9606
441094	Linear peptide	TLYRIFNNK	108	116			Exosome component 7	AAH12831.1	Homo sapiens	9606
441371	Linear peptide	VIILNHPGQISAG	344	356			eukaryotic translation elongation factor 1 alpha 1	AAH71727.1	Homo sapiens	9606
442263	Linear peptide	ALASHLIEA	507	515			EH domain containing 2	AAF40470.1	Homo sapiens	9606
442267	Linear peptide	ALDEKLLNI	195	203			cleavage and polyadenylation specificity factor	AAC50293.1	Homo sapiens	9606
442268	Linear peptide	ALDESHNQNL	901	910			serine/threonine-protein kinase 10	NP_005981.3	Homo sapiens	9606
442749	Linear peptide	AQYEHDLEVA	215	224			RAN, member RAS oncogene family, isoform CRA_a	EAW98515.1	Homo sapiens	9606
445492	Linear peptide	KLDVGNAEV	167	175			B-cell receptor-associated protein 31 isoform b	NP_005736.3	Homo sapiens	9606
445582	Linear peptide	KLQEELNKV	672	680			hyaluronan receptor	AAC52049.1	Homo sapiens	9606
445636	Linear peptide	KMAELVHFL	112	120			MAGE-12 protein	AAA19023.1	Homo sapiens	9606
446216	Linear peptide	LLDSAPLNV	605	613			WD repeat domain 36, isoform CRA_b	EAW49036.1	Homo sapiens	9606
446242	Linear peptide	LLMVLSPRL	1422	1430			CLTC protein	AAH51800.1	Homo sapiens	9606
447119	Linear peptide	QLQPGNAKL	539	547			sterol carrier protein-X/sterol carrier protein-2	AAB41286.1	Homo sapiens	9606
447409	Linear peptide	RLIDLGVGL	975	983			retinoblastoma binding protein 2 homolog 1	AAD16061.1	Homo sapiens	9606
447418	Linear peptide	RLIGDAAKNQV	51	61			heat shock-induced protein	AAA63228.1	Homo sapiens	9606
448309	Linear peptide	SLDKTSHSV	202	210			GTF3C1 protein, partial	AAH44857.1	Homo sapiens	9606
448340	Linear peptide	SLLDRFLATV	71	80			cyclin-I	NP_006826.1	Homo sapiens	9606
449299	Linear peptide	TMLARLASA	21	29			chondroitin sulfate proteoglycan 4 precursor	NP_001888.2	Homo sapiens	9606
451342	Linear peptide	KASEKIFYV	41	49			Synovial sarcoma, X breakpoint 2	AAH07343.1	Homo sapiens	9606
452351	Linear peptide	ALLKVNQEL	277	285			CGI-51 protein	AAD34046.1	Homo sapiens	9606
452494	Linear peptide	ALWKGVQSL	412	420			ITGAX protein	AAH38237.1	Homo sapiens	9606
452547	Linear peptide	AMLNEPWAV	159	167			zinc in-between-ring-finger ubiquitin-associated domain	AAP12522.1	Homo sapiens	9606
454349	Linear peptide	GVMAGDIYSV	347	356			PREDICTED: perilipin-2 isoform X1	XP_016869748.1	Homo sapiens	9606
456226	Linear peptide	LLDDSLVSI	164	172			thioredoxin peroxidase PMP20	AAF04856.1	Homo sapiens	9606
456924	Linear peptide	MLIEEGGLQHL	424	434			ZYG11B protein, partial	AAH29832.2	Homo sapiens	9606
457155	Linear peptide	NIFPNPEATFV	585	595			FACT complex subunit SPT16	NP_009123.1	Homo sapiens	9606
457764	Linear peptide	QLLDFERTL	193	201			DUSP6-ALT	BAA31969.1	Homo sapiens	9606
457766	Linear peptide	QLLDGFMITL	39	48			PAS domain containing protein 1	AAQ01136.1	Homo sapiens	9606
457875	Linear peptide	QQLDSKFLEQV	8	18			signal transducer and activator of transcription 1-alpha/beta isoform beta	NP_644671.1	Homo sapiens	9606
458244	Linear peptide	RLWQELSD	691	698			circadian clock protein PASD1	NP_775764.2	Homo sapiens	9606
458267	Linear peptide	RMTDQEAIQDL	277	287			nucleophosmin	AAW67754.1	Homo sapiens	9606
459114	Linear peptide	SLLQHLIGL	425	433			Preferentially expressed antigen in melanoma	AAH39731.1	Homo sapiens	9606
459700	Linear peptide	STAPPVHNV	950	958			Mucin-1	P15941.3	Homo sapiens	9606
459908	Linear peptide	TLAQQPTAV	147	155			nuclear transcription factor Y subunit gamma isoform 6	NP_001295043.1	Homo sapiens	9606
459958	Linear peptide	TLLTAIVKL	483	491			AP-2 complex subunit beta isoform a	NP_001025177.1	Homo sapiens	9606
460008	Linear peptide	TLYNPERTITV	319	329			insulin-like growth factor 2 mRNA-binding protein 3	NP_006538.2	Homo sapiens	9606
460883	Linear peptide	YLVGNVCIL	168	176			PAS domain containing protein 1	AAQ01136.1	Homo sapiens	9606
461920	Linear peptide	AAALSQALRLEAPELP	51	66			selenoprotein H	NP_734467.1	Homo sapiens	9606
461921	Linear peptide	AAAVRDISEASVFDA	47	61			ribosomal protein S26	CAA54808.1	Homo sapiens	9606
461922	Linear peptide	AAVPGKTFVNITPAEVG	33	49			Profilin-1	P07737.2	Homo sapiens	9606
461923	Linear peptide	ADGNGTIDFPEFL	58	70			Calmodulin	P62158.2	Homo sapiens	9606
461924	Linear peptide	AECALKFPNRQCL	1275	1287			coiled-coil and C2 domain-containing protein 2A isoform a	NP_001073991.2	Homo sapiens	9606
461929	Linear peptide	AEPLEIILHLPL	60	71			NHP2-like protein 1	NP_004999.1	Homo sapiens	9606
461932	Linear peptide	AGLGSPAAPRLRGA	70	83			Chromosome 20 open reading frame 144	AAH32818.1	Homo sapiens	9606
461933	Linear peptide	AGLYRGLCAVRSR	20	32			ATP synthase mitochondrial F1 complex assembly factor 1	AAH08498.1	Homo sapiens	9606
461936	Linear peptide	AKLGLSLVVPGGGIKKKSPA	267	286			N-ethylmaleimide-sensitive factor attachment protein, gamma	AAH01889.1	Homo sapiens	9606
461938	Linear peptide	ALIAAGKEII	1264	1273			UTX protein	AAI43279.1	Homo sapiens	9606
461940	Linear peptide	ALYKNNVPATYTYD	568	581			alpha-2 type VIII collagen, partial	AAA62822.1	Homo sapiens	9606
461941	Linear peptide	APIKVGDAIPAVE	54	66			thioredoxin peroxidase PMP20	AAF04856.1	Homo sapiens	9606
461942	Linear peptide	APKISMPDIDL	105	115			AHNAK, partial	AAA69898.1	Homo sapiens	9606
461943	Linear peptide	APSTVPIMHQV	422	432			Eph-like receptor tyrosine kinase hEphB1b	AAD02031.1	Homo sapiens	9606
461947	Linear peptide	ARQLMGNNIKPVVKVSI	176	192			fer-1-like protein 5	NP_001280012.1	Homo sapiens	9606
461950	Linear peptide	ASFPPQLLPRSESTEN	1003	1018			ERBB2IP protein	AAI44076.1	Homo sapiens	9606
461952	Linear peptide	ATLFGPKGVNIGGAG	59	73			Cysteine-rich protein 2	P52943.1	Homo sapiens	9606
461953	Linear peptide	AVEEELEKIYREGRGN	424	439			sodium channel and clathrin linker 1	NP_653244.2	Homo sapiens	9606
461957	Linear peptide	CQIGCCYRAKVF	285	296			interferon-induced protein with tetratricopeptide repeats 2	NP_001538.4	Homo sapiens	9606
461959	Linear peptide	DADILGLKKSNSAPSKKAAKDPGKG	99	123			Albatross	BAG71501.1	Homo sapiens	9606
461963	Linear peptide	DIAVDGEPLGRVS	9	21			peptidylprolyl isomerase A (cyclophilin A)	AAH07104.1	Homo sapiens	9606
461964	Linear peptide	DIAVDGEPLGRVSFEL	9	24			peptidylprolyl isomerase A (cyclophilin A)	AAH07104.1	Homo sapiens	9606
461977	Linear peptide	DVYKIGGIGTVPVG	252	265			eukaryotic translation elongation factor 1 alpha 1	AAH71727.1	Homo sapiens	9606
461982	Linear peptide	EGLLRSQARTRAKG	425	438			rho guanine nucleotide exchange factor 17	NP_055601.2	Homo sapiens	9606
461990	Linear peptide	ERVDLNSIGSQALLTISG	414	431			DNA-binding protein RFX6	NP_775831.2	Homo sapiens	9606
461991	Linear peptide	ESIRKEVKGDLEN	242	254			annexin A2	AAH09564.1	Homo sapiens	9606
461992	Linear peptide	ESIRKEVKGDLENA	242	255			annexin A2	AAH09564.1	Homo sapiens	9606
461995	Linear peptide	FDIAVDGEPLGRVS	8	21			peptidylprolyl isomerase A (cyclophilin A)	AAH07104.1	Homo sapiens	9606
461996	Linear peptide	FDIAVDGEPLGRVSFE	8	23			peptidylprolyl isomerase A (cyclophilin A)	AAH07104.1	Homo sapiens	9606
462000	Linear peptide	FILPDSLPLDT	74	84			Chain C, Minimal U1 Snrnp	4PJO_C	Homo sapiens	9606
462001	Linear peptide	FLPQKIIYL	35	43			proteasome activator PA28 beta	AAF02218.1	Homo sapiens	9606
462007	Linear peptide	FRSPLSTGVKDL	156	167			protein FAM208B	NP_060252.4	Homo sapiens	9606
462010	Linear peptide	FVPISGWNGDNMLEPSANMPWFKG	190	213			eukaryotic translation elongation factor 1 alpha 1	AAH71727.1	Homo sapiens	9606
462017	Linear peptide	GIYGRLGDLGAID	528	540			chromosome-associated protein-C	AAC72361.1	Homo sapiens	9606
462020	Linear peptide	GLATVLQDLLRRGEL	48	62			CHMP7 protein, partial	AAH04344.1	Homo sapiens	9606
462022	Linear peptide	GLEEELQFSLGSK	1353	1365			complement component 4A (Rodgers blood group)	AAI71786.1	Homo sapiens	9606
462023	Linear peptide	GLEEELQFSLGSKINVK	1353	1369			complement component 4A (Rodgers blood group)	AAI71786.1	Homo sapiens	9606
462024	Linear peptide	GLKGDKGETGLPGFPGSVGPKGQ	351	373			collagen, partial	AAA36358.1	Homo sapiens	9606
462026	Linear peptide	GLVIQNASDIARENDRLRNE	33	52			hCG1811893	EAW70836.1	Homo sapiens	9606
462032	Linear peptide	GQTGSGKTYTIGGGHIASVV	84	103			kinesin family member 27, isoform CRA_b	EAW62668.1	Homo sapiens	9606
462035	Linear peptide	GRRGLDPTGTVIL	705	717			helicase	AAB67978.1	Homo sapiens	9606
462039	Linear peptide	GTGEKLRLSAHTI	421	433			ankyrin repeat domain-containing protein 11	NP_037407.4	Homo sapiens	9606
462040	Linear peptide	GVALAPRPLGTSF					hypothetical protein	SRC253370	Homo sapiens	9606
462045	Linear peptide	HQRTLSPVPLQLDRL	503	517			arylsulfatase E isoform 3	NP_001269560.1	Homo sapiens	9606
462046	Linear peptide	HTVVLEGPDGIGKTTLL	146	162			NALP9	AAO18160.1	Homo sapiens	9606
462048	Linear peptide	IAAEGIHTGQF	31	41			RPL8 protein	AAH00047.2	Homo sapiens	9606
462049	Linear peptide	IAEMSTRRSGAGVGVL	479	494			actin binding protein MAYVEN	AAC67502.1	Homo sapiens	9606
462050	Linear peptide	IAFLSPKVDPSL	80	91			RER1 protein	AAF67490.1	Homo sapiens	9606
462052	Linear peptide	IGDGALPRSDPNLS	1742	1755			dedicator of cytokinesis 4	EAL24377.1	Homo sapiens	9606
462054	Linear peptide	IIVSNPVDIL	183	192			L-lactate dehydrogenase A-like 6B	NP_149972.1	Homo sapiens	9606
462055	Linear peptide	ILDNSPASYVFHTENAVPVQ					carboxy-terminal domain RNA polymerase II polypeptide A small phosphatase 2	SRC320357	Homo sapiens	9606
462056	Linear peptide	ILSGDKSENVQDL	379	391			71 Kd heat shock cognate protein	CAA68445.1	Homo sapiens	9606
462057	Linear peptide	INISEGNCPERIITLAGPTNA	38	58			Chain A, Pcbp2 Kh1-Kh2 Domains	2JZX_A	Homo sapiens	9606
462062	Linear peptide	IVAAGVGEFEAGISK	115	129			eukaryotic translation elongation factor 1 alpha 1	AAH71727.1	Homo sapiens	9606
462063	Linear peptide	IVNTNVPRASVPDGFLS	3	19			sarcolectin-binding protein	AAB26597.1	Homo sapiens	9606
462064	Linear peptide	IVSNPVDILT	135	144			L-lactate dehydrogenase A chain	P00338.2	Homo sapiens	9606
462070	Linear peptide	KIGEHTPSALAIMENA	153	168			Fructose-bisphosphate aldolase A	P04075.2	Homo sapiens	9606
462072	Linear peptide	KIPSRVHGSLE	191	201			PWWP domain containing 2B	AAH68574.1	Homo sapiens	9606
462077	Linear peptide	KLLSSTLIPPLEITVTE	135	151			MLH3 protein, partial	AAH36866.1	Homo sapiens	9606
462083	Linear peptide	KNNACGIANLAS	314	325			cathepsin X	AAA95998.1	Homo sapiens	9606
462085	Linear peptide	KPVGLTGLATSSKGGIG	329	345			integrator complex subunit 12	NP_065128.2	Homo sapiens	9606
462091	Linear peptide	KVIPELNGKLTG	219	230			Glyceraldehyde-3-phosphate dehydrogenase	P04406.3	Homo sapiens	9606
462092	Linear peptide	KVNQIGSVTESLQ	343	355			enolase 1 variant	BAD96912.1	Homo sapiens	9606
462094	Linear peptide	KVTIAQGGVLPNIQA	100	114			histone H2A type 2-A	NP_003507.1	Homo sapiens	9606
462095	Linear peptide	LALGQDRIL	89	97			D-dopachrome decarboxylase	NP_001346.1	Homo sapiens	9606
462096	Linear peptide	LARDYAAIVFF	169	179			acidic fibroblast growth factor intracellular-binding protein isoform a	NP_942600.1	Homo sapiens	9606
462098	Linear peptide	LDLLRKELKSLKGNTFPE	497	514			FAST kinase domain-containing protein 1 isoform 1	NP_078898.3	Homo sapiens	9606
462099	Linear peptide	LESLLKAAGGNLLI	284	297			FBXO41 protein, partial	AAI12203.1	Homo sapiens	9606
462103	Linear peptide	LILAPTRELA	110	119			eukaryotic initiation factor 4A-III	NP_055555.1	Homo sapiens	9606
462105	Linear peptide	LKVNQIGSVTESL	342	354			alpha-enolase isoform 1	NP_001419.1	Homo sapiens	9606
462106	Linear peptide	LLERCIHPADI	295	305			Threonine synthase-like 1 (S. cerevisiae)	AAH35132.1	Homo sapiens	9606
462111	Linear peptide	LLSGGLPRKC	20	29			beta-1,4-galactosyltransferase VII	AAF22225.1	Homo sapiens	9606
462121	Linear peptide	LSVADLAESIMK	254	265			L-lactate dehydrogenase A chain	P00338.2	Homo sapiens	9606
462122	Linear peptide	LTKAPVDLL	1202	1210			complement component 4A (Rodgers blood group)	AAI71786.1	Homo sapiens	9606
462123	Linear peptide	LYWSLPEKPNGL	3700	3711			usherin isoform B	NP_996816.2	Homo sapiens	9606
462125	Linear peptide	MGLICRDPATKVKP					DEAD/H box polypeptide 11 like 12	SRC320358	Homo sapiens	9606
462128	Linear peptide	MNLGGLAVARDDGL	130	143			Transgelin-2	P37802.3	Homo sapiens	9606
462132	Linear peptide	NAISRIPKGQV					ERAP2 protein	SRC320359	Homo sapiens	9606
462136	Linear peptide	NLDPDLRSLFSRAGISEAQL	262	281			Wiskott-Aldrich syndrome protein	P42768.4	Homo sapiens	9606
462137	Linear peptide	NLEPRTGFL	779	787			cartilage intermediate layer protein 1 preproprotein	NP_003604.3	Homo sapiens	9606
462138	Linear peptide	NLPTGIPIV	209	217			phosphoglycerate mutase processed protein	AAM27288.1	Homo sapiens	9606
462139	Linear peptide	NNTLAAQRHNEALN	343	356			Rev-ErbAalpha protein	CAB53540.1	Homo sapiens	9606
462147	Linear peptide	PGRTRSAARRMESNTSSSL	32	50			glutaredoxin 2 isoform 1	NP_057150.2	Homo sapiens	9606
462148	Linear peptide	PKPGAPSGHPVGSLDGLLS	989	1007			insulin receptor substrate-2	BAA24500.1	Homo sapiens	9606
462163	Linear peptide	QLDGLSVSLGR	4192	4202			polycystic kidney disease 1 protein	AAC37576.1	Homo sapiens	9606
462166	Linear peptide	QLYEEEIRELQ	226	236			keratin 8 variant, partial	BAD96661.1	Homo sapiens	9606
462174	Linear peptide	RFQSAAIGALQEASE	84	98			histone H3.3	NP_002098.1	Homo sapiens	9606
462176	Linear peptide	RGTINLSTAHI	60	70			oxysterol-binding protein 2 isoform c	NP_001269667.1	Homo sapiens	9606
462179	Linear peptide	RKEATDPRPCEVE	100	112			capping protein alpha	AAC00534.1	Homo sapiens	9606
462180	Linear peptide	RKVLREDDPSSVRLASPSS					kelch domain	SRC250690	Homo sapiens	9606
462186	Linear peptide	RQIIQQNPSLLPAL	268	281			UV excision repair protein RAD23 homolog B isoform 2	NP_001231642.1	Homo sapiens	9606
462189	Linear peptide	SAQPLRDARCALAPGDPR					beta-1,3-galactosyltransferase 6	SRC320361	Homo sapiens	9606
462196	Linear peptide	SGTLSTVASSINAL	343	356			sodium-coupled monocarboxylate transporter 2	NP_848593.2	Homo sapiens	9606
462201	Linear peptide	SLDMDSIIAEVK	253	264			keratin 8 variant, partial	BAD96661.1	Homo sapiens	9606
462202	Linear peptide	SLHTRTRSLDFR	541	552			rabenosyn-5	NP_071735.2	Homo sapiens	9606
462204	Linear peptide	SMAGNRLAFLPL	186	197			leucine-rich repeat-containing protein 28 isoform 1	NP_653199.2	Homo sapiens	9606
462208	Linear peptide	SNLKLPKGIL	446	455			NUAK family SNF1-like kinase 2	NP_112214.2	Homo sapiens	9606
462211	Linear peptide	SQQIEESTTVVT	272	283			keratin 18	AAH00698.1	Homo sapiens	9606
462212	Linear peptide	SQVLREGSKAGGGTLLCLPLAE					hCG1811882	SRC320362	Homo sapiens	9606
462214	Linear peptide	SSVPGVRLLQ	72	81			vimentin	AAA61279.1	Homo sapiens	9606
462219	Linear peptide	TELRVIIGKPLLS					otoferlin	SRC320363	Homo sapiens	9606
462221	Linear peptide	TEQREAVFPFQPGSVAE	71	87			Galectin-1	P09382.2	Homo sapiens	9606
462222	Linear peptide	TKALSSVQEVNGSQRGKGI	314	332			TPA: ovochymase precursor	CAD67579.1	Homo sapiens	9606
462224	Linear peptide	TQKDPKLREEHSRLSGSLDEEVGR	1400	1423			EVPL protein	AAI43815.1	Homo sapiens	9606
462232	Linear peptide	VIAQGIGKL	54	62			ribosomal protein P2	NP_000995.1	Homo sapiens	9606
462233	Linear peptide	VIILNHPGQISAGYAPVL	344	361			eukaryotic translation elongation factor 1 alpha 1	AAH71727.1	Homo sapiens	9606
462236	Linear peptide	VLEGAINFQRDAFLRID	262	278			activin receptor type-2A isoform 2	NP_001265509.1	Homo sapiens	9606
462237	Linear peptide	VLIPPTETNRDHDTDSKHN	308	326			Serine/threonine-protein phosphatase with EF-hands 1	O14829.1	Homo sapiens	9606
462238	Linear peptide	VLNLGKDSNNL	32	42			Galectin-1	P09382.2	Homo sapiens	9606
462242	Linear peptide	VNITPAEVGVLVG	41	53			Profilin-1	P07737.2	Homo sapiens	9606
462243	Linear peptide	VPRVGAGEREVTLTVNGP	402	419			kin of IRRE-like protein 3 isoform 2 precursor	NP_001155179.1	Homo sapiens	9606
462244	Linear peptide	VTVNQSLLSPLVL	66	78			keratin 8, partial	AAA51542.1	Homo sapiens	9606
462246	Linear peptide	YDANIEAKNKDDLTPL	168	183			ankyrin repeat domain-containing protein 26 isoform 2	NP_001242982.1	Homo sapiens	9606
462251	Linear peptide	YISPDQLADLYK	270	281			Alpha-enolase	P06733.2	Homo sapiens	9606
462254	Linear peptide	YLTPLPQPNRAL	121	132			microsomal glutathione S-transferase 1 isoform a	NP_064696.1	Homo sapiens	9606
462255	Linear peptide	YNELRVAPDEHPIL	8	21			actin-like protein, partial	AAX82242.1	Homo sapiens	9606
462256	Linear peptide	YTAKGLFRAAVPSGASTGIYE	25	45			neuron specific gamma-enolase	AAB51320.1	Homo sapiens	9606
466604	Linear peptide	ILMGTELTQV	14	23			olfactomedin 1	AAP35810.1	Homo sapiens	9606
467229	Linear peptide	KLDETGNSL	278	286			DNA topoisomerase II (EC 5.99.1.3)	AAA61209.1	Homo sapiens	9606
467237	Linear peptide	KLDYGQHVV	152	160			eukaryotic initiation factor 4A-III	NP_055555.1	Homo sapiens	9606
467344	Linear peptide	KMQASIEKA	250	258			nucleophosmin isoform 3	NP_001032827.1	Homo sapiens	9606
475750	Linear peptide	ALQDIGKNIYTI	19	30			RNA-binding protein NOB1	NP_054781.1	Homo sapiens	9606
475777	Linear peptide	ALWKEPGSNV	184	193			galectin-3-binding protein precursor	NP_005558.1	Homo sapiens	9606
478657	Linear peptide	GLAPQIHDL	153	161			Ras GTPase-activating-like protein IQGAP3	Q86VI3.2	Homo sapiens	9606
478686	Linear peptide	GLLGAGGTVSV	78	88			TIMM50 protein, partial	AAH50082.1	Homo sapiens	9606
480605	Linear peptide	KIQPALQEK	129	137			c-myc binding protein	BAA14006.1	Homo sapiens	9606
480667	Linear peptide	KLDEYIAIAK	145	154			REST corepressor 1	Q9UKL0.1	Homo sapiens	9606
481289	Linear peptide	KTLQPSSQNTK	467	477			chromatin assembly factor 1 subunit B	NP_005432.1	Homo sapiens	9606
481898	Linear peptide	LLLPGPSAA	16	24			cyclophilin, partial	AAA35733.1	Homo sapiens	9606
481899	Linear peptide	LLLPPPPCPA	19	28			Fucosidase, alpha-L- 2, plasma	AAH03060.1	Homo sapiens	9606
482247	Linear peptide	LYPEVFEKF	447	455			ATPase family, AAA domain containing 2, isoform CRA_a	EAW92033.1	Homo sapiens	9606
484241	Linear peptide	RLIGELAKEIRK	77	88			S100A13, partial	AAX89402.1	Homo sapiens	9606
484451	Linear peptide	RMVDMPANNK	168	177			UPF0585 protein C16orf13 isoform h	NP_001275639.1	Homo sapiens	9606
486070	Linear peptide	SLADVDPMQL	410	419			ATPase family, AAA domain containing 2, isoform CRA_a	EAW92033.1	Homo sapiens	9606
486864	Linear peptide	SVASTITGV	129	137			perilipin-2	NP_001113.2	Homo sapiens	9606
487570	Linear peptide	TLKDTITSV	271	279			conserved oligomeric Golgi complex subunit 5 isoform 2	NP_859422.2	Homo sapiens	9606
489319	Linear peptide	QLLALLPSL	394	402			Preferentially expressed antigen in melanoma	AAH39731.1	Homo sapiens	9606
496943	Linear peptide	SLDKDIVAL	230	238			DNA topoisomerase II (EC 5.99.1.3)	AAA61209.1	Homo sapiens	9606
505303	Linear peptide	FLYNEALYSL	409	418			BBS1 protein	AAH47642.1	Homo sapiens	9606
530809	Linear peptide	ALEPGPVTA
534528	Linear peptide	YLEAGPVTA
534530	Linear peptide	YLEPGAVTA
534531	Linear peptide	YLEPGPATA
534532	Linear peptide	YLEPGPVAA
541016	Linear peptide	ALASLENHV	830	838			transcriptional intermediary factor 1 gamma	AAD17259.1	Homo sapiens	9606
541023	Linear peptide	ALDGKIYEL	624	632			rho GTPase-activating protein 5 isoform b	NP_001164.2	Homo sapiens	9606
541063	Linear peptide	ALKNGQYWV	2314	2322			melanoma chondroitin sulfate proteoglycan	AAQ62842.1	Homo sapiens	9606
541068	Linear peptide	ALLESSLRQA	253	262			cyclin D	AAA52136.1	Homo sapiens	9606
541104	Linear peptide	ALPTVSPPGV	341	350			SOX10	CAG38808.1	Homo sapiens	9606
542401	Linear peptide	GLSNLTHVL	432	440			Preferentially expressed antigen in melanoma	AAH39731.1	Homo sapiens	9606
543225	Linear peptide	KIWEELSVLEV	220	230			MAGEA6	CAG46567.1	Homo sapiens	9606
543276	Linear peptide	KLLDKPEQFL	1119	1128			formin-1 isoform a	NP_001264242.1	Homo sapiens	9606
543451	Linear peptide	KTLGKLWRL	16	24			transcription factor SOX8, partial	AAF37424.1	Homo sapiens	9606
543467	Linear peptide	KTWDQVPFSV					unknown protein eluted from human MHC allele	SRC248339	Homo sapiens	9606
543495	Linear peptide	KVLEHVVRV	286	294			MAGE-X2	AAA19007.1	Homo sapiens	9606
543799	Linear peptide	LLMEKEDYHSL	514	524			tyrosinase	AAK00805.1	Homo sapiens	9606
544215	Linear peptide	NIFDLSAPEKDKFFA	122	136			tyrosinase	AAK00805.1	Homo sapiens	9606
544576	Linear peptide	QLEERTWLL	383	391			PAS domain containing protein 1	AAQ01136.1	Homo sapiens	9606
545088	Linear peptide	SAWISKPPGV	331	340			SOX10	CAG38808.1	Homo sapiens	9606
545215	Linear peptide	SLADTNSLAVV	577	587			melanocyte-specific secreted glycoprotein, partial	AAA35930.1	Homo sapiens	9606
545228	Linear peptide	SLDDYNHLVTL	288	298			L-dopachrome tautomerase isoform 1 precursor	NP_001913.2	Homo sapiens	9606
545230	Linear peptide	SLDEKPRIV	190	198			heat shock protein 105 kDa isoform 2	NP_001273432.1	Homo sapiens	9606
545318	Linear peptide	SLSGVMLTDV	355	364			Preferentially expressed antigen in melanoma	AAH39731.1	Homo sapiens	9606
545325	Linear peptide	SLSSLLVKL	11	19			CTCL tumor antigen se2-2, partial	AAG34904.1	Homo sapiens	9606
545697	Linear peptide	TLDEKVAEL	140	148			cancer-testis antigen CT10	AAF34816.1	Homo sapiens	9606
545767	Linear peptide	TLVPMPVRV	87	95			transcription factor SOX-9	NP_000337.1	Homo sapiens	9606
546155	Linear peptide	VLYRYGSFSVTL	483	494			melanocyte-specific secreted glycoprotein, partial	AAA35930.1	Homo sapiens	9606
546385	Linear peptide	WLDPNETNEI	4	13			ribosomal protein L19	AAN76335.1	Homo sapiens	9606
562076	Linear peptide	ALLERASATL	371	380			Preferentially expressed antigen in melanoma	AAH39731.1	Homo sapiens	9606
562091	Linear peptide	ALQDSNNKL	191	199			homer homolog 3 (Drosophila)	AAV38271.1	Homo sapiens	9606
562105	Linear peptide	ALTDIDLQL	45	53			chondroitin sulfate proteoglycan 4 precursor	NP_001888.2	Homo sapiens	9606
562106	Linear peptide	ALTDKAIVK	84	92			PLA2G16 protein, partial	AAI03809.1	Homo sapiens	9606
562125	Linear peptide	AMLGTHTMEVTV	184	195			melanocyte-specific secreted glycoprotein, partial	AAA35930.1	Homo sapiens	9606
562147	Linear peptide	AQYGKVIDR	130	138			MLL/GMPS fusion protein, partial	AAG53899.1	Homo sapiens	9606
563745	Linear peptide	GVYDIDNKTIEL	78	89			copine III	AAH36242.1	Homo sapiens	9606
563906	Linear peptide	HVDSTLLQV	222	230			P protein, truncated	AAC13783.1	Homo sapiens	9606
563907	Linear peptide	HVFDHPWETV	8	17			CGI-107 protein	AAD34102.1	Homo sapiens	9606
563999	Linear peptide	ITDQVPFSVSVSQLR	216	230			melanocyte-specific secreted glycoprotein, partial	AAA35930.1	Homo sapiens	9606
564118	Linear peptide	KIFEDIPTL	67	75			IFI16b	AAF20997.1	Homo sapiens	9606
564205	Linear peptide	KLQEENHQL	250	258			antigen MU-RMS-40.17, partial	AAT44401.1	Homo sapiens	9606
564254	Linear peptide	KMQEDLVTL	39	47			dihydropyridine receptor alpha 2 subunit	AAF03259.1	Homo sapiens	9606
564276	Linear peptide	KQDFSVPQL	629	637			melanocyte-specific secreted glycoprotein, partial	AAA35930.1	Homo sapiens	9606
564277	Linear peptide	KQDILYLH	264	271			EF-hand calcium-binding domain-containing protein 14	NP_055589.1	Homo sapiens	9606
564362	Linear peptide	KTWDQVPFSVSV					unknown protein eluted from human MHC allele	SRC248339	Homo sapiens	9606
564364	Linear peptide	KTWNAVLLR	176	184			UDP-glucose 4-epimerase	NP_001008217.1	Homo sapiens	9606
564383	Linear peptide	KVLGKGSFGK	353	362			protein kinase C delta type	NP_006245.2	Homo sapiens	9606
564656	Linear peptide	NLWDLTDASVV	51	61			lectin galactoside-binding soluble 3 binding protein isoform 2	ALQ33623.1	Homo sapiens	9606
564657	Linear peptide	NMAEGFRTV	990	998			2'-5'-oligoadenylate synthetase 3, 100kDa	AAI13747.1	Homo sapiens	9606
564785	Linear peptide	QQQQQQQQF	1225	1233			MLL3 protein, partial	AAI51838.1	Homo sapiens	9606
564922	Linear peptide	RIDITLSSV	216	224			galectin-3-binding protein precursor	NP_005558.1	Homo sapiens	9606
564923	Linear peptide	RIDLIPSLY	356	364			nuclear pore complex protein Nup88	NP_002523.2	Homo sapiens	9606
564997	Linear peptide	RLDQLLRHV	312	320			Preferentially expressed antigen in melanoma	AAH39731.1	Homo sapiens	9606
564998	Linear peptide	RLDQVIRQR	405	413			coiled-coil domain-containing protein 91	NP_060788.3	Homo sapiens	9606
565024	Linear peptide	RLIDLHSPSEIVK	87	99			40S ribosomal protein S20 isoform 2	NP_001014.1	Homo sapiens	9606
565119	Linear peptide	RLYDEKQQHI	71	80			Mdm2, transformed 3T3 cell double minute 2, p53 binding protein (mouse), isoform CRA_d	EAW97204.1	Homo sapiens	9606
565130	Linear peptide	RLYQAIQR	121	128			COG4 protein	AAH72438.1	Homo sapiens	9606
565495	Linear peptide	SLINNPAFI	33	41			similar to (AJ223828) small glutamine-rich tetratricopeptide (SGT)	AAC28459.1	Homo sapiens	9606
565504	Linear peptide	SLLEERFRV	99	107			RPB11a protein	CAC18368.1	Homo sapiens	9606
565689	Linear peptide	SVAVLRGIQK	347	356			KIAA1452 protein, partial	BAA95976.1	Homo sapiens	9606
565794	Linear peptide	THFPDETEI	1397	1405			DNA topoisomerase II (EC 5.99.1.3)	AAA61209.1	Homo sapiens	9606
565980	Linear peptide	VLWSDSSITSV	120	130			zinc finger, CCHC domain containing 14	AAI01479.1	Homo sapiens	9606
565986	Linear peptide	VMAPRTLL	3	10			MHC class I antigen	ANJ45899.1	Homo sapiens	9606
565991	Linear peptide	VMLDKQKEL	134	142			signal transducer and activator of transcription 1-alpha/beta isoform beta	NP_644671.1	Homo sapiens	9606
